# Supplementary material for: Physical Interaction between Cyclin-Dependent Kinase 5 (CDK5) and Clock Factors Affects the Circadian Rhythmicity in Peripheral Oscillators
Source: Clocks Sleep. 2022 Mar 9;4(1):185–201. doi: 10.3390/clockssleep4010017 (PMC8946863; doi:10.3390/clockssleep4010017)
Supplement: Supplementary file 1 [file clockssleep-04-00017-s001.zip]

Archive with 1 entries (1 files):
- clockssleep-1537662-supplementary.pdf
